# Supplementary material for: Engineering multiple species-like genetic incompatibilities in insects
Source: Nat Commun. 2020 Sep 8;11:4468. doi: 10.1038/s41467-020-18348-1 (PMC7478965; doi:10.1038/s41467-020-18348-1)
Supplement: Supplementary file 5 — Source Data [file 41467_2020_18348_MOESM5_ESM.xlsx]

## Sheet: PTA-sgRNA testing (figure 2)
dCas9 Activator	gRNA target gene	Rep1 Pupae	Rep1 Males	Rep1 Females	Rep1 Stuck (unknown sex)	Rep1 Total Adults	Rep2 Pupae	Rep2 Males	Rep2 Females	Rep2 Stuck (unknown sex)	Rep2 Total Adults	Observed Lethality
pTub::dCas9-VPR	hh sgRNA	44	0	0	0	0	34	0	0	0	0	pupal lethal
pTub::dCas9-VPR	hid sgRNA	59	17	20	0	37	18	8	3	1	12	not lethal
pTub::dCas9-VPR	pyr sgRNA	0	0	0	0	0	0	0	0	0	0	larval lethal
pTub::dCas9-VPR	upd1 sgRNA	0	0	0	0	0	0	0	0	0	0	larval lethal
pTub::dCas9-VPR	upd2 sgRNA	57	0	0	0	0	14	0	0	0	0	pupal lethal
pTub::dCas9-VPR	upd3 sgRNA	94	0	0	0	0	82	0	0	0	0	pupal lethal
pTub::dCas9-VPR	vn sgRNA	67	25	28	1	54	83	41	39	0	80	not lethal
pTub::dCas9-VPR	wg sgRNA	0	0	0	0	0	0	0	0	0	0	larval lethal
pΔWg::dCas9-VPR	hh sgRNA	45	0	0	0	0	49	0	0	0	0	pupal lethal
pΔWg::dCas9-VPR	hid sgRNA	42	12	12	1	25	46	11	8	3	22	not lethal
pΔWg::dCas9-VPR	pyr sgRNA	0	0	0	0	0	0	0	0	0	0	larval lethal
pΔWg::dCas9-VPR	upd1 sgRNA	0	0	0	0	0	0	0	0	0	0	larval lethal
pΔWg::dCas9-VPR	upd2 sgRNA	51	0	0	0	0	43	0	0	0	0	pupal lethal
pΔWg::dCas9-VPR	upd3 sgRNA	63	1	0	5	6	82	1	0	7	8	adult lethal
pΔWg::dCas9-VPR	vn sgRNA	117	37	33	4	74	110	36	42	2	80	not lethal
pΔWg::dCas9-VPR	wg sgRNA	0	0	0	0	0	0	0	0	0	0	larval lethal
pFoxo::dCas9-VPR	hh sgRNA	60	0	0	0	0	89	0	0	0	0	pupal lethal
pFoxo::dCas9-VPR	hid sgRNA	95	33	39	0	72	55	30	23	0	53	not lethal
pFoxo::dCas9-VPR	pyr sgRNA	22	0	0	0	0	23	0	0	0	0	pupal lethal
pFoxo::dCas9-VPR	upd1 sgRNA	38	0	0	0	0	64	0	0	0	0	pupal lethal
pFoxo::dCas9-VPR	upd2 sgRNA	35	0	0	0	0	21	0	0	0	0	pupal lethal
pFoxo::dCas9-VPR	upd3 sgRNA	90	0	0	0	0	61	0	0	0	0	pupal lethal
pFoxo::dCas9-VPR	vn sgRNA	142	36	40	3	79	144	37	26	2	65	not lethal
pFoxo::dCas9-VPR	wg sgRNA	4	0	0	0	0	5	0	0	0	0	pupal lethal
pTub::dXCas9-VPR	hh sgRNA	151	74	60	2	136	108	43	46	0	89	not lethal
pTub::dXCas9-VPR	hid sgRNA	90	47	40	1	88	26	7	12	0	19	not lethal
pTub::dXCas9-VPR	pyr sgRNA	80	0	0	0	0	61	0	0	0	0	pupal lethal
pTub::dXCas9-VPR	upd1 sgRNA	244	42	2	17	61	181	55	3	13	71	not lethal
pTub::dXCas9-VPR	upd2 sgRNA	99	46	0	3	49	99	36	0	9	45	not lethal
pTub::dXCas9-VPR	upd3 sgRNA	153	56	80	1	137	190	78	72	1	151	not lethal
pTub::dXCas9-VPR	vn sgRNA	181	54	33	4	91	136	48	26	5	79	not lethal
pTub::dXCas9-VPR	wg sgRNA	21	0	0	0	0	13	0	0	0	0	pupal lethal
pBam::dCas9-VPR	hh sgRNA	124	46	68	1	115	137	48	54	3	105	not lethal
pBam::dCas9-VPR	hid sgRNA	112	45	40	0	85	23	10	13	0	23	not lethal
pBam::dCas9-VPR	pyr sgRNA	92	36	47	2	85	66	16	36	3	55	not lethal
pBam::dCas9-VPR	upd1 sgRNA	106	59	36	4	99	132	58	49	5	112	not lethal
pBam::dCas9-VPR	upd2 sgRNA	77	21	36	1	58	56	25	20	0	45	not lethal
pBam::dCas9-VPR	upd3 sgRNA	124	45	46	3	94	113	48	50	2	100	not lethal
pBam::dCas9-VPR	vn sgRNA	127	49	47	2	98	80	38	31	0	69	not lethal
pBam::dCas9-VPR	wg sgRNA	nd	nd	nd	nd	nd	nd	nd	nd	nd	nd	nd

## Sheet: EGI x WT testing (figure 3)
Paternal genotype	Maternal genotype	Rep1 Pupae	Rep1 Males	Rep1 Females	Rep2 Pupae	Rep2 Males	Rep2 Females	Rep3 Pupae	Rep3 Males	Rep3 Females
Wg.Foxo.Crossing	Wg.Foxo.Crossing	133	56	53	117	61	38	144	63	40
W1118	Wg.Foxo.Crossing	22	0	0	2	0	0	5	0	0
Wg.Foxo.Crossing	W1118	122	0	0	107	0	0	101	0	0
Pyr.Foxo.Injection	Pyr.Foxo.Injection	120	33	27	124	27	33	134	62	42
W1118	Pyr.Foxo.Injection	3	0	0	2	0	0	nd	nd	nd
Pyr.Foxo.Injection	W1118	4	0	0	14	0	0	10	0	0
Hh.Tub.Injection	Hh.Tub.Injection	156	63	65	154	64	57	176	56	68
W1118	Hh.Tub.Injection	87	1	0	137	6	0	96	8	0
Hh.Tub.Injection	W1118	180	8	9	122	17	8	147	15	9
W1118	W1118	213	99	80	217	83	89	174	83	57

## Sheet: EGI testing (figure 4)
Paternal genotype	Maternal genotype	Rep1 Pupae	Rep1 Males	Rep1 Females	Rep2 Pupae	Rep2 Males	Rep2 Females	Rep3 Pupae	Rep3 Males	Rep3 Females
Pyr.Foxo.Injection	Pyr.Foxo.Injection	120	33	27	124	27	33	134	62	42
Pyr.Bam.Injection	Pyr.Foxo.Injection	38	16	9	2	1	0	nd	nd	nd
Oregon R	Pyr.Foxo.Injection	0	0	0	1	0	0	1	0	0
Hh.Foxo.Injection	Pyr.Foxo.Injection	0	0	0	0	0	0	90	0	0
Hh.Tub.Injection	Pyr.Foxo.Injection	0	0	0	4	0	0	23	0	0
Wg.Foxo.Cross	Pyr.Foxo.Injection	0	0	0	1	0	0	0	0	0
W1118	Pyr.Foxo.Injection	3	0	0	2	0	0	nd	nd	nd
Wg.Foxo.Injection	Pyr.Foxo.Injection	0	0	0	0	0	0	nd	nd	nd
Wg.Wg.Injection	Pyr.Foxo.Injection	21	0	0	92	0	0	nd	nd	nd
Pyr.Wg.Injection	Pyr.Foxo.Injection	63	31	12	159	55	54	105	42	24
Wg.Wg.Cross	Pyr.Foxo.Injection	0	0	0	0	0	0	0	0	0
Hh.Tub.Cross	Pyr.Foxo.Injection	0	0	0	0	0	0	0	0	0
Pyr.Tub.Injection	Pyr.Foxo.Injection	24	10	6	nd	nd	nd	nd	nd	nd
Hh.Foxo.Cross	Pyr.Foxo.Injection	35	0	0	nd	nd	nd	nd	nd	nd
Pyr.Foxo.Injection	Pyr.Bam.Injection	24	10	7	47	18	18	80	49	19
Pyr.Bam.Injection	Pyr.Bam.Injection	56	12	22	8	3	2	175	73	68
Oregon R	Pyr.Bam.Injection	163	62	73	58	32	25	201	67	91
Hh.Foxo.Injection	Pyr.Bam.Injection	43	0	0	129	0	0	25	0	0
Hh.Tub.Injection	Pyr.Bam.Injection	0	0	0	127	0	0	7	0	0
Wg.Foxo.Cross	Pyr.Bam.Injection	8	0	0	43	0	0	105	34	28
W1118	Pyr.Bam.Injection	85	34	44	0	0	0	172	93	74
Wg.Foxo.Injection	Pyr.Bam.Injection	86	0	0	0	0	0	33	0	0
Wg.Wg.Injection	Pyr.Bam.Injection	93	19	17	1	1	0	143	57	53
Pyr.Wg.Injection	Pyr.Bam.Injection	107	45	37	159	62	66	109	37	41
Wg.Wg.Cross	Pyr.Bam.Injection	8	0	0	1	0	0	24	0	0
Hh.Tub.Cross	Pyr.Bam.Injection	0	0	0	0	0	0	0	0	0
Pyr.Tub.Injection	Pyr.Bam.Injection	0	0	0	57	21	28	179	77	62
Hh.Foxo.Cross	Pyr.Bam.Injection	73	21	18	0	0	0	nd	nd	nd
Pyr.Foxo.Injection	Oregon R	126	0	0	1	0	0	1	0	0
Pyr.Bam.Injection	Oregon R	140	69	59	83	37	45	119	42	75
Oregon R	Oregon R	114	49	51	126	46	57	201	67	91
Hh.Foxo.Injection	Oregon R	79	1	1	71	0	0	50	0	0
Hh.Tub.Injection	Oregon R	75	0	0	172	4	0	102	3	1
Wg.Foxo.Cross	Oregon R	66	0	0	65	0	0	57	0	0
W1118	Oregon R	167	77	68	150	63	73	150	74	69
Wg.Foxo.Injection	Oregon R	56	0	0	0	0	0	57	0	0
Wg.Wg.Injection	Oregon R	49	27	21	125	64	55	122	45	54
Pyr.Wg.Injection	Oregon R	41	21	19	0	0	0	27	16	11
Wg.Wg.Cross	Oregon R	5	0	0	34	0	0	51	0	0
Hh.Tub.Cross	Oregon R	45	0	0	125	0	0	26	11	6
Pyr.Tub.Injection	Oregon R	5	0	0	1	0	0	1	0	0
Hh.Foxo.Cross	Oregon R	137	0	0	102	0	0	nd	nd	nd
Pyr.Foxo.Injection	Hh.Foxo.Injection	121	0	0	86	0	0	33	0	0
Pyr.Bam.Injection	Hh.Foxo.Injection	141	0	0	84	0	0	120	0	0
Oregon R	Hh.Foxo.Injection	172	1	1	131	3	1	72	0	3
Hh.Foxo.Injection	Hh.Foxo.Injection	164	64	72	138	56	45	174	72	57
Hh.Tub.Injection	Hh.Foxo.Injection	181	53	56	156	65	61	88	35	40
Wg.Foxo.Cross	Hh.Foxo.Injection	19	0	0	8	0	0	4	0	0
W1118	Hh.Foxo.Injection	108	1	8	123	8	16	123	8	7
Wg.Foxo.Injection	Hh.Foxo.Injection	5	0	0	0	0	0	13	0	0
Wg.Wg.Injection	Hh.Foxo.Injection	46	0	0	78	10	9	30	0	0
Pyr.Wg.Injection	Hh.Foxo.Injection	82	0	0	53	0	0	103	0	0
Wg.Wg.Cross	Hh.Foxo.Injection	0	0	0	0	0	0	13	0	0
Hh.Tub.Cross	Hh.Foxo.Injection	115	56	52	148	67	72	122	50	63
Pyr.Tub.Injection	Hh.Foxo.Injection	0	0	0	0	0	0	9	0	0
Hh.Foxo.Cross	Hh.Foxo.Injection	83	40	40	50	16	32	nd	nd	nd
Pyr.Foxo.Injection	Hh.Tub.Injection	0	0	0	0	0	0	0	0	0
Pyr.Bam.Injection	Hh.Tub.Injection	0	0	0	0	0	0	0	0	0
Oregon R	Hh.Tub.Injection	107	1	0	118	3	0	45	0	0
Hh.Foxo.Injection	Hh.Tub.Injection	146	39	59	169	41	42	129	60	56
Hh.Tub.Injection	Hh.Tub.Injection	156	63	65	154	64	57	176	56	68
Wg.Foxo.Cross	Hh.Tub.Injection	2	0	0	7	0	0	3	0	0
W1118	Hh.Tub.Injection	87	1	0	137	6	0	96	8	0
Wg.Foxo.Injection	Hh.Tub.Injection	4	0	0	0	0	0	3	0	0
Wg.Wg.Injection	Hh.Tub.Injection	59	0	0	46	2	2	66	1	0
Pyr.Wg.Injection	Hh.Tub.Injection	0	0	0	0	0	0	0	0	0
Wg.Wg.Cross	Hh.Tub.Injection	0	0	0	0	0	0	0	0	0
Hh.Tub.Cross	Hh.Tub.Injection	214	88	87	201	61	60	195	73	81
Pyr.Tub.Injection	Hh.Tub.Injection	0	0	0	0	0	0	0	0	0
Hh.Foxo.Cross	Hh.Tub.Injection	201	90	94	225	85	84	nd	nd	nd
Pyr.Foxo.Injection	Wg.Foxo.Cross	2	0	0	0	0	0	0	0	0
Pyr.Bam.Injection	Wg.Foxo.Cross	25	0	0	0	0	0	0	0	0
Oregon R	Wg.Foxo.Cross	119	0	0	8	0	0	20	0	0
Hh.Foxo.Injection	Wg.Foxo.Cross	6	0	0	0	0	0	0	0	0
Hh.Tub.Injection	Wg.Foxo.Cross	10	0	0	0	0	0	1	0	0
Wg.Foxo.Cross	Wg.Foxo.Cross	133	56	53	117	61	38	144	63	40
W1118	Wg.Foxo.Cross	22	0	0	2	0	0	5	0	0
Wg.Foxo.Injection	Wg.Foxo.Cross	134	69	61	0	0	0	165	78	75
Wg.Wg.Injection	Wg.Foxo.Cross	87	43	42	118	58	55	107	52	46
Pyr.Wg.Injection	Wg.Foxo.Cross	15	0	0	0	0	0	1	0	0
Wg.Wg.Cross	Wg.Foxo.Cross	3	1	2	41	14	23	21	10	11
Hh.Tub.Cross	Wg.Foxo.Cross	0	0	0	0	0	0	0	0	0
Pyr.Tub.Injection	Wg.Foxo.Cross	0	0	0	0	0	0	0	0	0
Hh.Foxo.Cross	Wg.Foxo.Cross	3	0	0	16	0	0	nd	nd	nd
Pyr.Foxo.Injection	W1118	4	0	0	14	0	0	10	0	0
Pyr.Bam.Injection	W1118	256	88	99	195	85	88	178	78	81
Oregon R	W1118	194	72	82	210	89	84	209	77	81
Hh.Foxo.Injection	W1118	187	11	13	186	11	15	165	14	13
Hh.Tub.Injection	W1118	180	8	9	122	17	8	147	15	9
Wg.Foxo.Cross	W1118	122	0	0	107	0	0	101	0	0
W1118	W1118	213	99	80	217	83	89	174	83	57
Wg.Foxo.Injection	W1118	105	0	0	0	0	0	111	0	0
Wg.Wg.Injection	W1118	203	85	91	165	75	82	171	70	74
Pyr.Wg.Injection	W1118	80	41	32	7	0	0	15	0	0
Wg.Wg.Cross	W1118	5	0	0	22	0	0	57	0	0
Hh.Tub.Cross	W1118	112	0	0	53	0	0	110	0	0
Pyr.Tub.Injection	W1118	6	0	0	1	0	0	7	0	0
Hh.Foxo.Cross	W1118	122	0	0	157	48	28	nd	nd	nd
Pyr.Foxo.Injection	Wg.Foxo.Injection	48	0	0	64	0	0	67	0	0
Pyr.Bam.Injection	Wg.Foxo.Injection	50	0	0	105	18	22	134	0	0
Oregon R	Wg.Foxo.Injection	143	0	0	146	0	0	141	4	1
Hh.Foxo.Injection	Wg.Foxo.Injection	48	1	0	45	2	0	6	0	0
Hh.Tub.Injection	Wg.Foxo.Injection	37	0	0	36	0	0	37	0	0
Wg.Foxo.Cross	Wg.Foxo.Injection	186	81	73	190	66	61	196	69	62
W1118	Wg.Foxo.Injection	113	0	0	95	0	0	77	0	0
Wg.Foxo.Injection	Wg.Foxo.Injection	159	63	50	nd	nd	nd	168	63	50
Wg.Wg.Injection	Wg.Foxo.Injection	189	79	73	121	55	59	172	66	71
Pyr.Wg.Injection	Wg.Foxo.Injection	8	0	0	60	13	8	20	0	0
Wg.Wg.Cross	Wg.Foxo.Injection	53	23	29	114	56	45	33	14	16
Hh.Tub.Cross	Wg.Foxo.Injection	0	0	0	11	0	0	0	0	0
Pyr.Tub.Injection	Wg.Foxo.Injection	0	0	0	0	0	0	0	0	0
Hh.Foxo.Cross	Wg.Foxo.Injection	37	0	0	47	2	0	nd	nd	nd
Pyr.Foxo.Injection	Wg.Wg.Injection	121	0	0	167	0	0	175	0	0
Pyr.Bam.Injection	Wg.Wg.Injection	137	57	53	138	25	29	149	52	49
Oregon R	Wg.Wg.Injection	126	39	51	218	83	91	104	44	57
Hh.Foxo.Injection	Wg.Wg.Injection	100	1	1	80	2	11	81	8	9
Hh.Tub.Injection	Wg.Wg.Injection	143	22	2	158	38	13	148	33	5
Wg.Foxo.Cross	Wg.Wg.Injection	134	62	62	197	76	72	170	55	71
W1118	Wg.Wg.Injection	210	75	87	197	81	81	184	74	74
Wg.Foxo.Injection	Wg.Wg.Injection	189	80	62	0	0	0	192	76	66
Wg.Wg.Injection	Wg.Wg.Injection	208	71	81	153	53	67	157	66	50
Pyr.Wg.Injection	Wg.Wg.Injection	49	20	14	125	41	54	55	20	21
Wg.Wg.Cross	Wg.Wg.Injection	41	20	21	174	86	88	132	61	66
Hh.Tub.Cross	Wg.Wg.Injection	79	0	0	69	12	20	84	0	0
Pyr.Tub.Injection	Wg.Wg.Injection	20	0	0	20	0	0	44	0	0
Hh.Foxo.Cross	Wg.Wg.Injection	4	0	0	51	0	0	nd	nd	nd
Pyr.Foxo.Injection	Pyr.Wg.Injection	263	53	63	nd	nd	nd	194	79	60
Pyr.Bam.Injection	Pyr.Wg.Injection	0	0	0	nd	nd	nd	185	75	68
Oregon R	Pyr.Wg.Injection	82	38	40	nd	nd	nd	158	76	73
Hh.Foxo.Injection	Pyr.Wg.Injection	61	0	0	nd	nd	nd	24	0	0
Hh.Tub.Injection	Pyr.Wg.Injection	39	0	0	nd	nd	nd	36	0	0
Wg.Foxo.Cross	Pyr.Wg.Injection	22	0	0	nd	nd	nd	9	0	0
W1118	Pyr.Wg.Injection	135	60	63	nd	nd	nd	91	39	48
Wg.Foxo.Injection	Pyr.Wg.Injection	31	0	0	nd	nd	nd	42	0	0
Wg.Wg.Injection	Pyr.Wg.Injection	1	0	0	nd	nd	nd	92	29	33
Pyr.Wg.Injection	Pyr.Wg.Injection	276	77	84	nd	nd	nd	196	69	65
Wg.Wg.Cross	Pyr.Wg.Injection	9	0	0	nd	nd	nd	36	0	0
Hh.Tub.Cross	Pyr.Wg.Injection	0	0	0	nd	nd	nd	3	0	0
Pyr.Tub.Injection	Pyr.Wg.Injection	163	80	42	nd	nd	nd	nd	nd	nd
Hh.Foxo.Cross	Pyr.Wg.Injection	71	0	0	nd	nd	nd	nd	nd	nd
Pyr.Foxo.Injection	Wg.Wg.Cross	4	0	0	0	0	0	2	0	0
Pyr.Bam.Injection	Wg.Wg.Cross	216	0	0	nd	nd	nd	51	0	0
Oregon R	Wg.Wg.Cross	199	0	0	25	0	0	108	0	0
Hh.Foxo.Injection	Wg.Wg.Cross	27	0	0	nd	nd	nd	22	0	0
Hh.Tub.Injection	Wg.Wg.Cross	119	0	0	nd	nd	nd	122	0	0
Wg.Foxo.Cross	Wg.Wg.Cross	252	101	84	nd	nd	nd	142	74	61
W1118	Wg.Wg.Cross	143	0	0	nd	nd	nd	60	0	0
Wg.Foxo.Injection	Wg.Wg.Cross	200	53	101	nd	nd	nd	71	34	37
Wg.Wg.Injection	Wg.Wg.Cross	56	30	23	nd	nd	nd	121	68	51
Pyr.Wg.Injection	Wg.Wg.Cross	72	0	0	nd	nd	nd	12	0	0
Wg.Wg.Cross	Wg.Wg.Cross	14	5	9	nd	nd	nd	100	44	50
Hh.Tub.Cross	Wg.Wg.Cross	7	0	0	nd	nd	nd	25	0	0
Pyr.Tub.Injection	Wg.Wg.Cross	0	0	0	nd	nd	nd	6	0	0
Hh.Foxo.Cross	Wg.Wg.Cross	85	0	0	nd	nd	nd	nd	nd	nd
Pyr.Foxo.Injection	Hh.Tub.Cross	0	0	0	nd	nd	nd	0	0	0
Pyr.Bam.Injection	Hh.Tub.Cross	0	0	0	nd	nd	nd	0	0	0
Oregon R	Hh.Tub.Cross	0	0	0	0	0	0	4	0	0
Hh.Foxo.Injection	Hh.Tub.Cross	25	10	14	nd	nd	nd	159	60	77
Hh.Tub.Injection	Hh.Tub.Cross	92	40	41	nd	nd	nd	86	44	41
Wg.Foxo.Cross	Hh.Tub.Cross	0	0	0	nd	nd	nd	0	0	0
W1118	Hh.Tub.Cross	102	28	17	nd	nd	nd	32	10	7
Wg.Foxo.Injection	Hh.Tub.Cross	0	0	0	nd	nd	nd	0	0	0
Wg.Wg.Injection	Hh.Tub.Cross	0	0	0	nd	nd	nd	3	0	0
Pyr.Wg.Injection	Hh.Tub.Cross	0	0	0	nd	nd	nd	0	0	0
Wg.Wg.Cross	Hh.Tub.Cross	0	0	0	nd	nd	nd	0	0	0
Hh.Tub.Cross	Hh.Tub.Cross	47	27	11	157	38	19	171	64	49
Pyr.Tub.Injection	Hh.Tub.Cross	0	0	0	nd	nd	nd	0	0	0
Hh.Foxo.Cross	Hh.Tub.Cross	40	13	15	nd	nd	nd	nd	nd	nd
W1118	Hh.Foxo.Cross	0	0	0	0	0	0	nd	nd	nd
W1118	Pyr.Tub.Injection	0	0	0	0	0	0	nd	nd	nd
Pyr.Tub.Injection	Pyr.Tub.Injection	72	18	19	nd	nd	nd	nd	nd	nd

## Sheet: Self matings (supp figure 9)
Genotype	Rep1 Adults	Rep1 Males	Rep1 Females	Rep2 Adults	Rep2 Males	Rep2 Females	Rep3 Adults	Rep3 Males	Rep3 Females	Average adults
Oregon R	100	49	51	103	46	57	158	67	91	120.333
W1118	179	99	80	172	83	89	140	83	57	163.667
Hh.Foxo.Cross	nd	nd	nd	nd	nd	nd	nd	nd	nd	nd
Hh.Foxo.Injection	136	64	72	101	56	45	129	72	57	122
Hh.Tub.Cross	38	27	11	57	38	19	113	64	49	69.3333
Hh.Tub.Injection	128	63	65	121	64	57	124	56	68	124.333
Pyr.Bam.Injection	34	12	22	5	3	2	141	73	68	60
Pyr.Foxo.Injection	60	33	27	60	27	33	104	62	42	74.6667
Pyr.Tub.Injection	37	18	19	nd	nd	nd	nd	nd	nd	37
Pyr.Wg.Injection	161	77	84	nd	nd	nd	134	69	65	147.5
Wg.Foxo.Cross	109	56	53	99	61	38	103	63	40	103.667
Wg.Foxo.Injection	113	63	50	nd	nd	nd	113	63	50	113
Wg.Wg.Cross	14	5	9	nd	nd	nd	94	44	50	54
Wg.Wg.Injection	152	71	81	120	53	67	116	66	50	129.333
